# Supplementary material for: Health and Welfare Survey of 30 Dairy Goat Farms in the Midwestern United States
Source: Animals (Basel). 2021 Jul 5;11(7):2007. doi: 10.3390/ani11072007 (PMC8300403; doi:10.3390/ani11072007)
Supplement: Supplementary file 1 [file animals-11-02007-s001.zip]

Archive with 1 entries (1 files):
- animals-1238068-supplementary.pdf
